# Supplementary material for: An optimized method of extracting and quantifying active Neutrophil serine proteases from human whole blood cells
Source: PLoS One. 2022 Aug 31;17(8):e0272575. doi: 10.1371/journal.pone.0272575 (PMC9432755; doi:10.1371/journal.pone.0272575)
Supplement: S1 Data — (XLSX) [file pone.0272575.s007.xlsx]

## Sheet: Figure 1, Tables S1&S2
NE - Zymosan Stimulation
	ng/mL whole blood
	Donor 1		Donor 2		Donor 3		Donor 4		Donor 5
	Replicate 1	Replicate 2	Replicate 1	Replicate 2	Replicate 1	Replicate 2	Replicate 1	Replicate 2	Replicate 1	Replicate 2
Saline	0	4.58	0	0	0	10.58	0	13.51	4.34	28.32
Un-boiled Zymosan	240.18	257.16	359.64	364.56	214.35	214.4	302.9	283.95	360.4	352.38
Boiled Zymosan	280.54	294.36	444.4	456.3	218.55	216.49	297.72	309.9	375.5	390.9
Tukey's multiple comparisons test
	Mean Diff.	95.00% CI of diff.	Significant?	Summary	Adjusted P Value
Saline vs. Un-boiled Zymosan	-288.9	-342.7 to -235.0	Yes	****	<0.0001
Saline vs. Boiled Zymosan	-322.3	-397.5 to -247.1	Yes	****	<0.0001
Un-boiled Zymosan vs. Boiled Zymosan	-33.47	-62.67 to -4.277	Yes	*	0.0264
Row Stats - mean, %CV, and SD for entire data table
	Mean	%CV	N			Mean	SD	N
Saline	6.133	102.301	5		Saline	6.133	6.27413	5
Un-boiled Zymosan	294.992	22.0478	5		Un-boiled Zymosan	294.992	65.0394	5
Boiled Zymosan	328.466	27.4216	5		Boiled Zymosan	328.466	90.0705	5
Row Stats - mean and %CV for each data set
	Donor 1			Donor 2			Donor 3			Donor 4			Donor 5
	Mean	%CV	N	Mean	%CV	N	Mean	%CV	N	Mean	%CV	N	Mean	%CV	N
Saline	2.29	141.421	2	0	0	2	5.29	141.421	2	6.755	141.421	2	16.33	103.836	2
Un-boiled Zymosan	248.67	4.82836	2	362.1	0.960775	2	214.375	0.0164923	2	293.425	4.56664	2	356.39	1.59123	2
Boiled Zymosan	287.45	3.39962	2	450.35	1.86845	2	217.52	0.669658	2	303.81	2.83485	2	383.2	2.84171	2
PR3 - Zymosan Stimulation
	ng/mL whole blood
	Donor 1		Donor 2		Donor 3		Donor 4		Donor 5
	Replicate 1	Replicate 2	Replicate 1	Replicate 2	Replicate 1	Replicate 2	Replicate 1	Replicate 2	Replicate 1	Replicate 2
Saline	405.34	194.95	0	0	284.77	892.29	208.6	699.31	0	0
Un-boiled Zymosan	768.98	1088.38	30.33	1783.39	1127.14	996.77	1677.95	1237.59	1148.81	1010.21
Boiled Zymosan	1128.95	1038.92	0	0	1452.3	1280.33	975.28	711.63	732.79	189.83
Tukey's multiple comparisons test
	Mean Diff.	95.00% CI of diff.	Significant?	Summary	Adjusted P Value
Saline vs. Un-boiled Zymosan	-818.4	-1322 to -315.3	Yes	**	0.0036
Saline vs. Boiled Zymosan	-482.5	-852.7 to -112.2	Yes	*	0.0135
Un-boiled Zymosan vs. Boiled Zymosan	336	-251.7 to 923.6	No	ns	0.2961
Row Stats - mean, %CV, and SD for entire data table
	Mean	%CV	N			Mean	SD	N
Saline	268.526	98.8797	5		Saline	268.526	265.518	5
Un-boiled Zymosan	1086.95	20.3479	5		Un-boiled Zymosan	1086.95	221.173	5
Boiled Zymosan	751.003	71.27	5		Boiled Zymosan	751.003	535.24	5
Row Stats - mean and %CV for each data set
	Donor 1			Donor 2			Donor 3			Donor 4			Donor 5
	Mean	%CV	N	Mean	%CV	N	Mean	%CV	N	Mean	%CV	N	Mean	%CV	N
Saline	300.145	49.5654	2	0	0	2	588.53	72.9923	2	453.955	76.4359	2	0	0	2
Un-boiled Zymosan	928.68	24.3195	2	906.86	136.692	2	1061.95	8.68074	2	1457.77	21.3601	2	1079.51	9.07866	2
Boiled Zymosan	1083.93	5.87312	2	0	0	2	1366.32	8.89994	2	843.455	22.103	2	461.31	83.2262	2
CatG - Zymosan Stimulation
	ng/mL whole blood
	Donor 1		Donor 2		Donor 3		Donor 4		Donor 5
	Replicate 1	Replicate 2	Replicate 1	Replicate 2	Replicate 1	Replicate 2	Replicate 1	Replicate 2	Replicate 1	Replicate 2
Saline	3.94	3.94	19.95	24.51	29.44	36.87	29.79	17.15	17.15	17.15
Un-boiled Zymosan	10.88	19.25	35.1	43.27	36.87	36.87	35.1	14.36	43.27	40.42
Boiled Zymosan	19.25	14.36	45.77	55.09	34.04	47.56	43.99	57.61	52.58	48.99
Tukey's multiple comparisons test
	Mean Diff.	95.00% CI of diff.	Significant?	Summary	Adjusted P Value
Saline vs. Un-boiled Zymosan	-11.55	-20.10 to -2.995	Yes	*	0.0111
Saline vs. Boiled Zymosan	-21.94	-32.85 to -11.02	Yes	***	0.0009
Un-boiled Zymosan vs. Boiled Zymosan	-10.39	-21.79 to 1.017	No	ns	0.0737
Row Stats - mean, %CV, and SD for entire data table
	Mean	%CV	N			Mean	SD	N
Saline	19.989	53.4214	5		Saline	19.989	10.6784	5
Un-boiled Zymosan	31.539	35.8318	5		Un-boiled Zymosan	31.539	11.301	5
Boiled Zymosan	41.924	35.0131	5		Boiled Zymosan	41.924	14.6789	5
Row Stats - mean and %CV for each data set
	Donor 1			Donor 2			Donor 3			Donor 4			Donor 5
	Mean	%CV	N	Mean	%CV	N	Mean	%CV	N	Mean	%CV	N	Mean	%CV	N
Saline	3.94	0	2	22.23	14.5048	2	33.155	15.8462	2	23.47	38.0819	2	17.15	0	2
Un-boiled Zymosan	15.065	39.2863	2	39.185	14.743	2	36.87	0	2	24.73	59.302	2	41.845	4.816	2
Boiled Zymosan	16.805	20.5757	2	50.43	13.0681	2	40.8	23.4316	2	50.8	18.9583	2	50.785	4.99855	2

## Sheet: Figure 2, Table 3&4&S3
NE - Cell Pellet Extraction
	ng/mL whole blood
	Donor 1		Donor 2		Donor 3		Donor 4		Donor 5
	Replicate 1	Replicate 2	Replicate 1	Replicate 2	Replicate 1	Replicate 2	Replicate 1	Replicate 2	Replicate 1	Replicate 2
Condition A	2176.91	2245.99	6933.4	6107.45	1530.8	1049.18	3087.18	3577.19	2915.16	3568.61
Condition B	2657.15		7809.62		1621.72		5152.09		3815.95
Condition C	2377.75		8276.07		1928.24		5933.25		4587.77
Condition D	347.37		1154.96		339.75		473.6		415.35
Row Stats
	Mean	SD	N
Condition A	3319.19	1974.77	5
Condition B	4211.31	2403.67	5
Condition C	4620.62	2615.61	5
Condition D	546.206	344.651	5
	Donor 1			Donor 2			Donor 3			Donor 4			Donor 5
	Mean	%CV	N	Mean	%CV	N	Mean	%CV	N	Mean	%CV	N	Mean	%CV	N
Condition A	2211.45	2.20882	2	6520.43	8.95701	2	1289.99	26.4	2	3332.18	10.3983	2	3241.89	14.2528	2
Condition B	2657.15	0	1	7809.62	0	1	1621.72	0	1	5152.09	0	1	3815.95	0	1
Condition C	2377.75	0	1	8276.07	0	1	1928.24	0	1	5933.25	0	1	4587.77	0	1
Condition D	347.37	0	1	1154.96	0	1	339.75	0	1	473.6	0	1	415.35	0	1
Sidak's multiple comparisons test
	Mean Diff.	95.00% CI of diff.	Significant?	Summary	Adjusted P Value
Condition A vs. Condition B	-892.1	-2018 to 233.8	No	ns	0.1026
Condition C vs. Condition D	4074	-17.73 to 8167	No	ns	0.0507
Condition B vs. Condition C	-409.3	-1176 to 357.7	No	ns	0.2791
Recovery of NE (Ratio of Condition A to Condition B)
Donor 1	0.832264
Donor 2	0.834922
Donor 3	0.795446
Donor 4	0.646764
Donor 5	0.849562
Average	0.791791
SD	0.0834896
PR3 - Cell Pellet Extraction
	ng/mL whole blood
	Donor 1		Donor 2		Donor 3		Donor 4		Donor 5
	Replicate 1	Replicate 2	Replicate 1	Replicate 2	Replicate 1	Replicate 2	Replicate 1	Replicate 2	Replicate 1	Replicate 2
Condition A	2218.74	2826.76	7302.11	5631.17	1007.64	591.69	2719.22	3784.62	3795.18	4038.68
Condition B	1308		3457.63		503.53		2147.84		2392.26
Condition C	1839.24		2870.97		947.81		2215.65		2366.27
Condition D	1050.63		2821.96		500.16		2056.48		2093.57
Row Stats
	Mean	SD	N
Condition A	3391.58	2075.11	5
Condition B	1961.85	1119.31	5
Condition C	2047.99	717.754	5
Condition D	1704.56	922.221	5
	Donor 1			Donor 2			Donor 3			Donor 4			Donor 5
	Mean	%CV	N	Mean	%CV	N	Mean	%CV	N	Mean	%CV	N	Mean	%CV	N
Condition A	2522.75	17.0423	2	6466.64	18.2712	2	799.665	36.7805	2	3251.92	23.1664	2	3916.93	4.3958	2
Condition B	1308	0	1	3457.63	0	1	503.53	0	1	2147.84	0	1	2392.26	0	1
Condition C	1839.24	0	1	2870.97	0	1	947.81	0	1	2215.65	0	1	2366.27	0	1
Condition D	1050.63	0	1	2821.96	0	1	500.16	0	1	2056.48	0	1	2093.57	0	1
Sidak's multiple comparisons test
	Mean Diff.	95.00% CI of diff.	Significant?	Summary	Adjusted P Value
Condition A vs. Condition B	1430	-319.4 to 3179	No	ns	0.0937
Condition C vs. Condition D	343.4	-166.3 to 853.2	No	ns	0.1606
Condition B vs. Condition C	-86.14	-870.3 to 698.0	No	ns	0.9695
Recovery of PR3 (Ratio of Condition A to Condition B)
Donor 1	1.92871
Donor 2	1.87025
Donor 3	1.58812
Donor 4	1.51404
Donor 5	1.63733
Average	1.70769
SD	0.181674
CatG - Cell Pellet Extraction
	ng/mL whole blood
	Donor 1		Donor 2		Donor 3		Donor 4		Donor 5
	Replicate 1	Replicate 2	Replicate 1	Replicate 2	Replicate 1	Replicate 2	Replicate 1	Replicate 2	Replicate 1	Replicate 2
Condition A	592.52	789.55	1891.54	1920.24	634.47	548.87	1382.36	1744.01	806.75	1088.68
Condition B	557.1		1543.7		403.38		1154.11		785.84
Condition C	669.12		1834.83		576.21		1346.45		935.72
Condition D	163.47		187.58		98.96		184.74		115.97
Row Stats
	Mean	SD	N
Condition A	1139.9	571.157	5
Condition B	888.826	462.477	5
Condition C	1072.47	520.558	5
Condition D	150.144	40.508	5
	Donor 1			Donor 2			Donor 3			Donor 4			Donor 5
	Mean	%CV	N	Mean	%CV	N	Mean	%CV	N	Mean	%CV	N	Mean	%CV	N
Condition A	691.035	20.1612	2	1905.89	1.0648	2	591.67	10.2301	2	1563.18	16.3592	2	947.715	21.0353	2
Condition B	557.1	0	1	1543.7	0	1	403.38	0	1	1154.11	0	1	785.84	0	1
Condition C	669.12	0	1	1834.83	0	1	576.21	0	1	1346.45	0	1	935.72	0	1
Condition D	163.47	0	1	187.58	0	1	98.96	0	1	184.74	0	1	115.97	0	1
Sidak's multiple comparisons test
	Mean Diff.	95.00% CI of diff.	Significant?	Summary	Adjusted P Value
Condition A vs. Condition B	251.1	30.04 to 472.1	Yes	*	0.0327
Condition C vs. Condition D	922.3	56.73 to 1788	Yes	*	0.0406
Condition B vs. Condition C	-183.6	-301.9 to -65.37	Yes	*	0.0108
Recovery of CatG (Ratio of Condition A to Condition B)
Donor 1	1.24041
Donor 2	1.23462
Donor 3	1.46678
Donor 4	1.35445
Donor 5	1.20599
Average	1.30045
SD	0.108906

## Sheet: Table 5
NE - Ratio of Cell Pellet to Zymosan
	Donor 1	Donor 2	Donor 3	Donor 4	Donor 5	Average		NE	Donor 1	Donor 2	Donor 3	Donor 4	Donor 5	Average of Each donor ratio	Mean for A-B-C NP40 Conditions	Average of all donors	Mean for A-B-C NP40 Conditions
A	2211.45	6520.43	1289.99	3332.18	3241.89	3319.19		A:zymosan	8.97577	18.0072	6.16969	11.6238	9.53327	10.8619	13.3019	11.4907	14.022
B	2657.15	7809.62	1621.72	5152.09	3815.95	4211.31		B:zymosan	10.7848	21.5676	7.75627	17.9722	11.2214	13.8604		14.5791
C	2377.75	8276.07	1928.24	5933.25	4587.77	4620.62		C:zymosan	9.65074	22.8558	9.22228	20.6971	13.4911	15.1834		15.9961
D	347.37	1154.96	339.75	473.6	415.35	546.206		D:zymosan	1.4099	3.18962	1.62494	1.65207	1.2214	1.81958		1.89091
Un-boiled Zymosan (saline subtracted)	246.38	362.1	209.085	286.67	340.06	288.859
PR3 - Ratio of Cell Pellet to Zymosan
	Donor 1	Donor 2	Donor 3	Donor 4	Donor 5	Average		PR3	Donor 1	Donor 2	Donor 3	Donor 4	Donor 5	Average	Mean for A-B-C NP40 Conditions	Average of all donors	Mean for A-B-C NP40 Conditions
A	2522.75	6466.64	799.665	3251.92	3916.93	3391.58		A:zymosan	4.0137	7.1308	1.68911	3.23956	3.62843	3.94032	2.90053	4.14401	3.01448
B	1308	3457.63	503.53	2147.84	2392.26	1961.85		B:zymosan	2.08103	3.81275	1.06359	2.13968	2.21606	2.26262		2.39709
C	1839.24	2870.97	947.81	2215.65	2366.27	2047.99		C:zymosan	2.92623	3.16584	2.00203	2.20723	2.19199	2.49866		2.50234
D	1050.63	2821.96	500.16	2056.48	2093.57	1704.56		D:zymosan	1.67155	3.11179	1.05647	2.04866	1.93937	1.96557		2.08272
Un-boiled Zymosan (saline subtracted)	628.535	906.86	473.425	1003.82	1079.51	818.429
CatG - Ratio of Cell Pellet to Zymosan
	Donor 1	Donor 2	Donor 3	Donor 4	Donor 5	Average		CatG	Donor 1	Donor 2	Donor 3	Donor 4	Donor 5	Average	Mean for A-B-C NP40 Conditions	Average of all donors	Mean for A-B-C NP40 Conditions
A	691.035	1905.89	591.67	1563.18	947.715	1139.9		A:zymosan	62.1155	112.409	159.265	1240.62	38.3768	322.558	282.683	98.6925	89.5005
B	557.1	1543.7	403.38	1154.11	785.84	888.828		B:zymosan	50.0764	91.0469	108.581	915.96	31.8218	239.497		76.9548
C	669.12	1834.83	576.21	1346.45	935.72	1072.47		C:zymosan	60.1456	108.218	155.104	1068.61	37.8911	285.994		92.8542
D	163.47	187.58	98.96	184.74	115.97	150.143		D:zymosan	14.6939	11.0634	26.638	146.619	4.69609	40.7421		12.9994
Un-boiled Zymosan (saline subtracted)	11.125	16.955	3.715	1.26	24.695	11.55

## Sheet: Figure 3&4
NE - Pooled vs. Summed
	ng/mL whole blood							ng/mL whole blood
	NP40 1°	NP40 2°	NP40 3°	Summed NP40	Pooled NP40			Triton 1°	Triton 2°	Triton 3°	Summed NP40	Pooled NP40
Donor 1	1574.44	486.66	316.65	2377.75	2886		Donor 1	196.89	83.93	66.55	347.37	367.15
Donor 2	4381.64	2379.07	1515.36	8276.07	9528.7		Donor 2	728.34	251.77	174.86	1154.96	1279.58
Donor 3	1077.62	483.11	367.51	1928.24	2259		Donor 3	187.83	87.88	64.05	339.75	381.82
Donor 4	3247.21	2198.53	487.51	5933.25	6926.38		Donor 4	281.17	110.76	81.67	473.6	589.99
Donor 5	2491.23	1305.74	790.8	4587.77	5148.95		Donor 5	238.36	93.76	83.24	415.35	481.5
PR3 - Pooled vs. Summed
	ng/mL whole blood							ng/mL whole blood
	NP40 1°	NP40 2°	NP40 3°	Summed NP40	Pooled NP40			Triton 1°	Triton 2°	Triton 3°	Summed NP40	Pooled NP40
Donor 1	1670.53	116.34	52.37	1839.24	1673.84		Donor 1	982.17	53.3	15.15	1050.63	1183.93
Donor 2	2431.55	351.03	88.4	2870.97	4807.74		Donor 2	2307.98	340.2	173.79	2821.96	3185.98
Donor 3	779.82	113.18	54.81	947.81	902.64		Donor 3	421.29	60.8	18.07	500.16	606.05
Donor 4	2035.92	131.92	47.81	2215.65	2539.25		Donor 4	1709.03	252.03	95.42	2056.48	2651.81
Donor 5	2147.46	153.25	65.56	2366.27	3556.69		Donor 5	1896.19	140.23	57.15	2093.57	3113.95
CatG - Pooled vs. Summed
	ng/mL whole blood							ng/mL whole blood
	NP40 1°	NP40 2°	NP40 3°	Summed NP40	Pooled NP40			Triton 1°	Triton 2°	Triton 3°	Summed NP40	Pooled NP40
Donor 1	534.32	75.7	59.1	669.12	584.1		Donor 1	57.09	78.35	28.02	163.47	239.31
Donor 2	1520.16	246.09	68.58	1834.83	1640.73		Donor 2	81.9	54.97	50.71	187.58	173.4
Donor 3	413.51	103.6	59.1	576.21	611		Donor 3	25.18	44.33	29.44	98.96	118.1
Donor 4	1188.35	138.08	20.02	1346.45	1339.02		Donor 4	79.07	52.13	53.55	184.74	207.43
Donor 5	771.83	105.98	57.91	935.72	865.89		Donor 5	58.51	49.29	8.16	115.97	175.53

## Sheet: Figure S1
NE - Triton Concentration Testing
	Donor 1	Donor 2	Donor 3	Donor 4	Grand Mean
0.02% Triton	281.069	31.139	117.993	24.054	113.564
0.2% Triton	216.786	51.381	166.534	66.443	125.286
1% Triton	263.893	44.834	61.193	45.917	103.959
10% Triton	170.351	17.263	48.682	63.331	74.9068
PR3 - Triton Concentration Testing
	Donor 1	Donor 2	Donor 3	Donor 4	Grand Mean
0.02% Triton	2748.39	144.662	723.448	162.465	944.741
0.2% Triton	1447.93	249.574	803.082	366.881	716.867
1% Triton	2370.43	490.025	869.388	526.391	1064.06
10% Triton	3549.84	1096.63	1531.88	1709.26	1971.9
CatG - Triton Concentration Testing
	Donor 1	Donor 2	Donor 3	Donor 4	Grand Mean
0.02% Triton	877	675	743	675	742.5
0.2% Triton	335	160	504	237	309
1% Triton	418	244	434	187	320.75
10% Triton	n/a	n/a	n/a	n/a	n/a

## Sheet: Figure S2
NE - Example Kinetic Profiles and Linear Region						PR3 - Example Kinetic Profiles and Linear Region						CatG - Example Kinetic Profiles and Linear Region
Time (min)	High Std (RFU/min)		Low Std (RFU/min)			Time (min)	High Std (RFU/min)		Low Std (RFU/min)			Time (min)	High Std (ABS/min)		Low Std (ABS/min)
	Repeat 1	Repeat 2	Repeat 1	Repeat 2			Repeat 1	Repeat 2	Repeat 1	Repeat 2			Repeat 1	Repeat 2	Repeat 1	Repeat 2
0	2482	2563	2162	2138		0	120	123	103	95		0	0.105	0.106	0.105	0.105
5	5838	5771	2559	2589		5	238	223	95	104		5	0.109	0.11	0.105	0.106
10	9415	9413	2962	3090		10	340	349	128	136		10	0.113	0.114	0.106	0.106
15	12953	13164	3492	3642		15	436	454	139	146		15	0.118	0.119	0.106	0.107
20	16538	16653	4114	4253		20	522	522	149	154		20	0.123	0.124	0.107	0.107
25	19618	19886	4614	4928		25	594	612	174	178		25	0.128	0.13	0.107	0.108
30	21414	22604	5062	5495		30	657	686	193	189		30	0.133	0.135	0.108	0.108
35	23682	25029	5463	6033		35	715	726	218	205		35	0.138	0.14	0.108	0.109
40	26257	26978	6075	6590		40	753	768	231	219		40	0.143	0.145	0.109	0.11
45	28273	28889	6692	7102		45	794	806	242	241		45	0.148	0.151	0.11	0.11
50	30031	30488	7331	7798		50	820	825	252	256		50	0.152	0.155	0.11	0.111
55	31217	31270	7913	8206		55	858	850	270	269		55	0.157	0.16	0.111	0.111
60	32652	32650	8533	8586		60	854	870	275	282		60	0.162	0.164	0.111	0.112
65	33649	33500	9124	9122		65	866	880	283	296		65	0.166	0.169	0.112	0.112
70	34349	34568	9658	9566		70	892	893	310	306		70	0.171	0.172	0.112	0.113
75	35260	35242	10155	10161		75	904	902	306	319		75	0.175	0.176	0.113	0.113
80	35761	35844	10763	10707		80	909	923	333	341		80	0.179	0.18	0.113	0.114
85	36337	36666	11175	11169		85	911	919	338	348		85	0.183	0.184	0.114	0.115
90	37115	37037	11714	11683		90	919	919	362	373		90	0.186	0.188	0.115	0.115
NE Nonlin Fit - High Std			NE Nonlin Fit - Low Std			PR3 Nonlin Fit - High Std			PR3 Nonlin Fit - Low Std			CatG Nonlin Fit - High Std			CatG Nonlin Fit - Low Std
Straight line			Straight line			Straight line			Straight line			Straight line			Straight line
Best-fit values			Best-fit values			Best-fit values			Best-fit values			Best-fit values			Best-fit values
YIntercept	3005		YIntercept	2035		YIntercept	136.1		YIntercept	99.47		YIntercept	0.1047		YIntercept	0.1049
Slope	639.1		Slope	108.2		Slope	19.33		Slope	2.97		Slope	0.0009704		Slope	0.0001107
95% CI (asymptotic)			95% CI (profile likelihood)			95% CI (asymptotic)			95% CI (profile likelihood)			95% CI (asymptotic)			95% CI (profile likelihood)
YIntercept	2288 to 3723		YIntercept	1937 to 2133		YIntercept	117.7 to 154.6		YIntercept	94.58 to 104.4		YIntercept	0.1038 to 0.1056		YIntercept	0.1046 to 0.1051
Slope	604.7 to 673.4		Slope	106.4 to 110.1		Slope	18.11 to 20.55		Slope	2.877 to 3.063		Slope	0.0009491 to 0.0009917		Slope	0.0001059 to 0.0001155
Goodness of Fit			Goodness of Fit			Goodness of Fit			Goodness of Fit			Goodness of Fit			Goodness of Fit
Degrees of Freedom	14		Degrees of Freedom	36		Degrees of Freedom	10		Degrees of Freedom	36		Degrees of Freedom	28		Degrees of Freedom	36
R squared	0.9913		R squared	0.9974		R squared	0.992		R squared	0.9915		R squared	0.9968		R squared	0.9837
Sum of Squares	7523007		Sum of Squares	856282		Sum of Squares	2628		Sum of Squares	2151		Sum of Squares	4.236e-05		Sum of Squares	5.789e-06
Sy.x	733		Sy.x	154.2		Sy.x	16.21		Sy.x	7.73		Sy.x	0.00123		Sy.x	0.000401
Number of points			Number of points			Number of points			Number of points			Number of points			Number of points
# of X values	16		# of X values	38		# of X values	12		# of X values	38		# of X values	30		# of X values	38
# Y values analyzed	16		# Y values analyzed	38		# Y values analyzed	12		# Y values analyzed	38		# Y values analyzed	30		# Y values analyzed	38

## Sheet: Figure S3
NE - Enzyme Buffer vs. Plasma Std Curve
	RFU/min					RFU/min
[NE] ng/mL	Enzyme Buffer					Plasma
	Repeat 1	Repeat 2	Average	SEM	N	Repeat 1	Repeat 2	Average	SEM	N
1000 ng/mL	1133.41	1077.29	1105.35	28.06	2	82.42	n/a	82.42	n/a	1
250 ng/mL	427.81	429.99	428.9	1.09	2	23.33	n/a	23.33	n/a	1
62.5 ng/mL	126.27	131.74	129.005	2.735	2	6.88	n/a	6.88	n/a	1
15.625 ng/mL	33.84	35.39	34.615	0.775	2	1.23	n/a	1.23	n/a	1
0 ng/mL	0.13	-1.03	-0.45	0.58	2	0.05	n/a	0.05	n/a	1
PR3 - Enzyme Buffer vs. Plasma Std Curve
	RFU/min					RFU/min
[PR3] ng/mL	Enzyme Buffer					Plasma
	Repeat 1	Repeat 2	Average	SEM	N	Repeat 1	Repeat 2	Average	SEM	N
500 ng/mL	29.93	28.73	29.33	0.6	2	1.73	n/a	1.73	n/a	1
125 ng/mL	10.89	10.8	10.845	0.045	2	0.92	n/a	0.92	n/a	1
31.25 ng/mL	2.82	2.87	2.845	0.025	2	0.68	n/a	0.68	n/a	1
7.8125 ng/mL	0.68	0.78	0.73	0.05	2	0.78	n/a	0.78	n/a	1
0 ng/mL	-0.11	-0.23	-0.17	0.06	2	0.7	n/a	0.7	n/a	1
CatG - Enzyme Buffer vs. Plasma Std Curve
	ABS/min					ABS/min
[CatG] ng/mL	Enzyme Buffer					Plasma
	Repeat 1	Repeat 2	Average	SEM	N	Repeat 1	Repeat 2	Average	SEM	N
1000 ng/mL	0.0024714	n/a	0.0024714	n/a	1	0.0017902	n/a	0.0017902	n/a	1
250 ng/mL	0.00054363	n/a	0.00054363	n/a	1	0.0006	n/a	0.0006	n/a	1
62.5 ng/mL	0.00013382	n/a	0.00013382	n/a	1	0.00013922	n/a	0.00013922	n/a	1
15.625 ng/mL	4.0686e-05	n/a	4.0686e-05	n/a	1	6.0784e-05	n/a	6.0784e-05	n/a	1
0 ng/mL	0	n/a	0	n/a	1	-2.8922e-05	n/a	-2.8922e-05	n/a	1
